# Supplementary material for: Genome Size, Karyotype Polymorphism and Chromosomal Evolution in Trypanosoma cruzi
Source: PLoS One. 2011 Aug 12;6(8):e23042. doi: 10.1371/journal.pone.0023042 (PMC3155523; doi:10.1371/journal.pone.0023042)
Supplement: Table S1 — Variance analysis (ANOVA) of genome sizes in T. cruzi isolates. (XLS) [file pone.0023042.s005.xls]

## Sheet: SuppTable1
Table S1. Variance analysis (ANOVA) of genome sizes in T. cruzi isolates.
	Comparison	Mean Difference	P value
	Y vs Esmeraldo	0.01643	ns	P>0.05
	Y vs SO3	-0.01212	ns	P>0.05
	Y vs CL Brener	0.005846	ns	P>0.05
	Y vs G	0.04939	***	P<0.001
	Y vs Dm28c	0.05023	***	P<0.001
	Y vs Tc1161	0.01448	ns	P>0.05
	Y vs CL	-0.01946	ns	P>0.05
	Y vs CL14	0.01903	ns	P>0.05
	Esmeraldo vs SO3	-0.02854	ns	P>0.05
	Esmeraldo vs CL Brener	-0.01058	ns	P>0.05
	Esmeraldo vs G	0.03296	*	P<0.05
	Esmeraldo vs Dm28c	0.03380	*	P<0.05
	Esmeraldo vs Tc1161	-0.001949	ns	P>0.05
	Esmeraldo vs CL	-0.03588	*	P<0.05
	Esmeraldo vs CL14	0.002600	ns	P>0.05
	SO3 vs CL Brener	0.01796	ns	P>0.05
	SO3 vs G	0.06151	***	P<0.001
	SO3 vs Dm28c	0.06235	***	P<0.001
	SO3 vs Tc1161	0.02660	ns	P>0.05
	SO3 vs CL	-0.007339	ns	P>0.05
	SO3 vs CL14	0.03114	ns	P>0.05
	CL Brener vs G	0.04354	***	P<0.001
	CL Brener vs Dm28c	0.04438	***	P<0.001
	CL Brener vs Tc1161	0.008631	ns	P>0.05
	CL Brener vs CL	-0.02530	ns	P>0.05
	CL Brener vs CL14	0.01318	ns	P>0.05
	G vs Dm28c	0.0008394	ns	P>0.05
	G vs Tc1161	-0.03491	*	P<0.05
	G vs CL	-0.06885	***	P<0.001
	G vs CL14	-0.03036	ns	P>0.05
	Dm28c vs Tc1161	-0.03575	*	P<0.05
	Dm28c vs CL	-0.06969	***	P<0.001
	Dm28c vs CL14	-0.03120	ns	P>0.05
	Tc1161 vs CL	-0.03393	ns	P>0.05
	Tc1161 vs CL14	0.004549	ns	P>0.05
	CL vs CL14	0.03848	*	P<0.05
	Note. -ns, not significant, P>0.05; *** P<0.001; **P<0.01; * P<0.05.
