# Supplementary material for: Genome Size, Karyotype Polymorphism and Chromosomal Evolution in Trypanosoma cruzi
Source: PLoS One. 2011 Aug 12;6(8):e23042. doi: 10.1371/journal.pone.0023042 (PMC3155523; doi:10.1371/journal.pone.0023042)
Supplement: Table S2 — Variance analysis (ANOVA) of Satellite DNA (A) and L1Tc retrotransposon (B) copy numbers in various T. cruzi isolates. (XLS) [file pone.0023042.s006.xls]

## Sheet: SuppTable2
Table S2. Variance analysis (ANOVA) of Satellite DNA (A) and L1Tc retrotransposon (B)
	copy numbers in various T. cruzi isolates.
A.		Y	Esmeraldo	CL Brener	SO3	G	Dm28c	Tc1161
P value	Y		5588.0	7584.0	6015.0	26133	23092	26227	Mean difference
	Esmeraldo	P<0.001		1996.0	427.00	20545	17504	20639
	CL Brener	P<0.001	P>0.05		-1569.0	18549	15508	18643
	SO3	P<0.001	P>0.05	P>0.05		20118	17077	20212
	G	P<0.001	P<0.001	P<0.001	P<0.001		-3041.0	94.000
	Dm28c	P<0.001	P<0.001	P<0.001	P<0.001	P>0.05		3135.0
	Tc1161	P<0.001	P<0.001	P<0.001	P<0.001	P>0.05	P>0.05
B.		Y	Esmeraldo	CL Brener	SO3	G	Dm28c	Tc1161
P value	Y		163.00	-74.000	-165.00	238.00	-25.000	-159.00	Mean difference
	Esmeraldo	P<0.001		-237.00	-328.00	75.000	-188.00	-322.00
	CL Brener	P<0.001	P<0.001		-91.000	312.00	49.000	-85.000
	SO3	P<0.001	P<0.001	P<0.001		403.00	140.00	6.000
	G	P<0.001	P<0.001	P<0.001	P<0.001		-263.00	-397.00
	Dm28c	P>0.05	P<0.001	P<0.05	P<0.001	P<0.001		-134.00
	Tc1161	P<0.001	P<0.001	P<0.001	P>0.05	P<0.001	P<0.001
	Upper triangle - Values are the Mean difference among isolates.
	Lower triangle - P value: P>0.05, not significant.
