# Supplementary material for: Genome Size, Karyotype Polymorphism and Chromosomal Evolution in Trypanosoma cruzi
Source: PLoS One. 2011 Aug 12;6(8):e23042. doi: 10.1371/journal.pone.0023042 (PMC3155523; doi:10.1371/journal.pone.0023042)
Supplement: Table S3 — Chromosome localization of Satellite DNA (A) and L1Tc retrotransposon (B) in various T. cruzi isolates. (XLS) [file pone.0023042.s007.xls]

## Sheet: SupplTable3
Table S3. Chromosome localization of Satellite DNA (A) and L1Tc retrotransposon (B)
	in various T. cruzi isolates.
A.	Y		Esmeraldo-cl3		SO3-cl5		CL Brener		G		Dm28c		Tc1161
	Band	Signal*	Band	Signal*	Band	Signal*	Band	Signal*	Band	Signal*	Band	Signal*	Band	Signal*
	21	s	19	s	22	s	XX	s	19	s	17	s	22	-
	20	s	18	-	21	s	XIX	s	18	-	16	-	21	-
	19	s	17	-	20	-	XVIII	s	17	s	15	-	20	s
	18	s	16	-	19	s	XVII	s	16	-	14	-	19	s
	17	s	15	s	18	s	XVI	s	15	s	13	s	18	s
	16	s	14	s	17	s	XV	s	14	s	12	s	17	s
	15	-	13	s	16	s	XIV	-	13	s	11	-	16	-
	14	s	12	s	15	-	XIII	s	12	-	10	s	15	s
	13	s	11	s	14	-	XII	s	11	s	9	-	14	-
	12	s	10	-	13	s	XI	s	10	-	8	s	13	-
	11	-	9	-	12	s	X	s	9	s	7	s	12	s
	10	-	8	s	11	-	IX	-	8	s	6	-	11	s
	9	s	7	s	10	-	VIII	s	7	-	5	s	10	s
	8	-	6	s	9	s	VII	-	6	-	4	-	9	s
	7	-	5	-	8	-	VI	-	5	s	3	-	8	-
	6	s	4	-	7	-	V	s	4	-	2	-	7	-
	5	-	3	-	6	-	IV	-	3	-	1	-	6	s
	4	-	2	-	5	s	III	-	2	-			5	-
	3	-	1	-	4	-	II	-	1	-			4	-
	2	-			3	-	I	-					3	-
	1	-			2	-							2	-
					1	-							1	-
B.	Y		Esmeraldo-cl3		SO3-cl5		CL Brener		G		Dm28c		Tc1161
	Band	Signal*	Band	Signal*	Band	Signal*	Band	Signal*	Band	Signal*	Band	Signal*	Band	Signal*
	21	-	19	-	22	-	XX	-	19	-	17	s	22	s
	20	s	18	-	21	s	XIX	s	18	s	16	-	21	s
	19	s	17	-	20	s	XVIII	s	17	s	15	s	20	-
	18	s	16	s	19	s	XVII	s	16	-	14	s	19	-
	17	s	15	s	18	s	XVI	s	15	s	13	s	18	s
	16	s	14	s	17	s	XV	s	14	s	12	s	17	s
	15	s	13	-	16	s	XIV	s	13	s	11	s	16	s
	14	s	12	s	15	-	XIII	s	12	-	10	s	15	s
	13	s	11	-	14	s	XII	s	11	s	9	s	14	-
	12	-	10	s	13	s	XI	s	10	s	8	s	13	s
	11	s	9	-	12	s	X	-	9	s	7	s	12	s
	10	s	8	s	11	s	IX	s	8	s	6	-	11	s
	9	s	7	s	10	s	VIII	s	7	s	5	s	10	s
	8	-	6	-	9	s	VII	-	6	s	4	s	9	s
	7	s	5	-	8	-	VI	s	5	s	3	-	8	-
	6	s	4	s	7	-	V	s	4	-	2	s	7	s
	5	-	3	s	6	s	IV	s	3	s	1	s	6	-
	4	s	2	-	5	s	III	-	2	s			5	s
	3	-	1	-	4	-	II	-	1	-			4	s
	2	-			3	s	I	-					3	s
	1	-			2	-							2	-
					1	-							1	-
	Band- Chromosomal bands of each T. cruzi isolate.
	* "S" and "-" indicate positive and negative hybridization signal, respectively.
