# Supplementary material for: Genome Size, Karyotype Polymorphism and Chromosomal Evolution in Trypanosoma cruzi
Source: PLoS One. 2011 Aug 12;6(8):e23042. doi: 10.1371/journal.pone.0023042 (PMC3155523; doi:10.1371/journal.pone.0023042)
Supplement: Table S4 — Chromosomal localization of T. cruzi markers used in hybridization experiments. (XLS) [file pone.0023042.s008.xls]

## Sheet: SupplTable4
Table S4. Chromosomal localization of T. cruzi markers used in hybridization experiments.
Marker	Gene Identification	Accession	Chr band#	TcChr##
		number	(CL Brener)
XM801570	hypothetical protein	XM_801570	XX	TcChr37-P/S
THTc	hexose transporter gene	U05588	XX	TcChr37-P/S
TEUF0001	Histone H2B	AA399704	XX	TcChr37-P
TEUF0180	85 kDa HSP	AA426667	XX	TcChr37-P/S
TcProcyclic	T. cruzi Procyclic form surface glycoprotein	XM_798906	XX	TcChr37-P/S
DEAD-H	ATP-dependent DEAD/H RNA helicase	XM_807982	XX	TcChr37-S
delta-6	Delta-6 fatty acid desaturase	XM_807338	XX	TcChr37-P/S
40-S	40S ribosomal protein S24E	XM_813493	XX	TcChr4-P
XM811753	hypothetical protein	XM_811753	XVI	TcChr39-P
H49	T. cruzi cytoskeleton-associated immunodominant antigen	U16294	XVI	TcChr39-P/S
PI3.5K	T. cruzi strain CL Brener phosphatidylinositol (3.5) kinase	XM_797919	XVI	TcChr39-P/S
XM811099	hypothetical protein	XM_811099	XVI	TcChr39-S
JL8	T. cruzi strain CL Brener R27-2 protein	XM_813119	XVI	TcChr39-P/S
Katanin	T. cruzi strain CL Brener katanin	XM_803701	XVI	TcChr39-P/S
Iron-sulfur	T. cruzi strain CL Brener iron-sulfur cluster assembly protein	XM_806818	XVI	TcChr39-P/S
Syntaxin	T. cruzi strain CL Brener syntaxin	XM_808863	XVI	TcChr39-P/S
Ankyrin	T. cruzi strain CL Brener ankyrin repeat protein	XM_812345	XVI	TcChr39-P/S
XM803658	hypothetical protein	XM_803658	XVIII;V	TcChr7-P/S
Farnesyl syntetase	T. cruzi strain CL Brener farnesyl synthetase	XM_799480	XVIII;V	TcChr7-P/S
Tryparedoxin	T. cruzi gene encoding tryparedoxin peroxidase homologue	AJ012101	XVIII;V	TcChr7-P/S
leucyl	T. cruzi strain CL Brener leucyl-tRNA synthetase	XM_800422	IX;VII	TcChr14
XM806918	hypothetical protein	XM_806918	XII	TcChr30
XM812638	hypothetical protein	XM_812638	XII	TcChr30
glucosamine	T. cruzi strain CL Brener glucosamine-6-phosphate isomerase	XM_802764	XI;I	TcChr35
L1Tc*	T. cruzi retrotransposon L1Tcg62	AY112672	several	nd
satellite DNA **	satellite DNA (195 bp)	AY520076	several	nd
TcTREZO	T. cruzi clone Z25 EcoR1 repeat region	AF508945	several	nd
* clone F3.17, which carries part of the intergenic region from L1Tc retrotransposon and part of reverse transcriptase (nt 1333 to
2021 of L1Tc- X83098)
**clone F4.10, which carries 3.3 units of satellite DNA
# Chromosomal bands are those separated by PFGE and visible after staining with ethidium bromide.
# # Chromosome-sized scaffolds assembled by EuPath database.
